# Supplementary material for: Secondhand Smoke in the Workplace Is Associated With Depression in Korean Workers
Source: Front Public Health. 2022 Apr 26;10:802083. doi: 10.3389/fpubh.2022.802083 (PMC9087188; doi:10.3389/fpubh.2022.802083)
Supplement: Supplementary file 1 [file Table_1.XLSX]

## Sheet: Table 1
Table 1. Characteristics of participants at the baseline
	Non-exposed	Exposed	p.value
Age			<0.001
Mean (SD)	46.3 (14.7)	44.4 (14.1)
Sex			<0.001
Male	1449 (34.4%)	524 (52.4%)
Female	2767 (65.6%)	476 (47.6%)
Income quartiles			<0.001
Low income	742 (17.6%)	241 (24.1%)
Low intermediate	1059 (25.1%)	241 (24.1%)
Upper intermediate	1142 (27.1%)	282 (28.2%)
Advanced	1273 (30.2%)	236 (23.6%)
Education			0.004
Elementary school	515 (12.2%)	110 (11.0%)
Junior high school	342 (8.1%)	96 (9.6%)
High school	1302 (30.9%)	356 (35.6%)
College graduate	2057 (48.8%)	438 (43.8%)
Marital status			0.015
Single	846 (20.1%)	237 (23.7%)
Married	3370 (79.9%)	763 (76.3%)
Average working hours per week			<0.001
Mean (SD)	36.8 (15.7)	41.9 (15.2)
Does shift work			0.21
No	3533 (83.8%)	821 (82.1%)
Yes	683 (16.2%)	179 (17.9%)
BMI			0.042
Underweight	182 (4.3%)	31 (3.1%)
Normal	1810 (42.9%)	402 (40.2%)
Overweight	968 (23.3%)	233 (23.3%)
Obese	1256 (29.8%)	334 (33.4%)
Occupation			<0.001
White-collar	2151 (51.0%)	421 (42.1%)
Pink-collar	774 (18.4%)	195 (19.5%)
Blue-collar	1256 (30.6%)	384 (38.4%)
Strength exercise			0.009
No	3185 (75.5%)	716 (71.6%)
Yes	1031 (24.5%)	284 (28.4%)
Monthly drinking			<0.001
No	1917 (45.5%)	349 (34.9%)
Yes	2299 (54.5%)	651 (65.1%)
High-risk alcohol consumption			<0.001
No	3896 (92.4%)	863 (86.3%)
Yes	320 (7.6%)	137 (13.7%)

## Sheet: Table 2
Table2. Odds ratios of occupational secondhand smoke and depression (adjusted and not adjusted)
	Crude	Adjusted
Occupational passive smoke	1.51 (1.27-1.80)	1.70 (1.42-2.04)	1.68 (1.40-2.01)	1.57 (1.30-1.88)
Sex
Male		1.00 (reference)	1.00 (reference)	1.00 (reference)
Female		2.10 (1.77-2.49)	2.15 (1.79-2.59)	2.16 (1.78-2.63)
Age
Young		1.00 (reference)	1.00 (reference)	1.00 (reference)
Old		0.65 (0.56-0.76)	0.69 (0.59-0.80)	0.81 (0.65-1.00)
BMI
Underweight			1.00 (reference)	1.00 (reference)
Normal			0.66 (0.47-0.92)	0.64 (0.45-0.89)
Overweight			0.59 (0.41-0.84)	0.56 (0.39-0.81)
Obese			0.72 (0.51-1.03)	0.67 (0.47-0.95)
Strength exercise
No			1.00 (reference)	1.00 (reference)
Yes			0.91 (0.75-1.09)	0.92 (0.76-1.11)
Monthly drinking
No			1.00 (reference)	1.00 (reference)
Yes			1.06 (0.90-1.25)	1.10 (0.93-1.30)
High-risk alcohol consumption
No			1.00 (reference)	1.00 (reference)
Yes			1.50 (1.15-1.95)	1.49 (1.14-1.94)
Income quartiles
Low income				1.00 (reference)
Low intermediate				0.80 (0.65-0.99)
Upper intermediate				0.61 (0.49-0.76)
Advanced				0.47 (0.38-0.60)
Education
Elementary school				1.00 (reference)
Junior high school				0.69 (0.49-0.97)
High school				0.64 (0.49-0.84)
College graduate				0.73 (0.54-0.99)
Marital status
Single				1.00 (reference)
Married				0.61 (0.49-0.76)
Average working hours per week
Short				1.00 (reference)
Long				1.32 (1.06-1.64)
Does shift work
No				1.00 (reference)
Yes				1.20 (0.98-1.46)
Occupation
White-collar				1.00 (reference)
Pink-collar				1.06 (0.84-1.34)
Blue-collar				1.05 (0.83-1.34)

## Sheet: Supplementary Table 1
Supplementary Table 1. Characteristics of participants over two- year periods
	2014			2016			2018
	Non-exposed	Exposed		Non-exposed	Exposed		Non-exposed	Exposed
Age			0.02			0.063			0.285
Mean (SD)	45.82 (15.17)	43.94 (14.10)	t-test	46.15 (14.37)	44.40 (14.06)	t-test	46.58 (14.82)	45.50 (13.96)	t-test
Sex			<0.001			<0.001			<0.001
Male	256 (50.20%)	254 (49.80%)		553 (78.66%)	150 (21.34%)		640 (84.21%)	120 (15.79%)
Female	607 (69.61%)	265 (30.39%)		991 (89.60%)	115 (10.40%)		1169 (92.41%)	96 (7.59%)
Income quartiles			0.082			0.003			<0.001
First (low income)	137 (56.61%)	105 (43.39%)		289 (80.50%)	70 (19.50%)		316 (82.72%)	66 (17.28%)
Second (low intermediate)	238 (66.67%)	119 (33.33%)		378 (83.81%)	73 (16.19%)		443 (90.04%)	49 (9.96%)
Third (upper intermediate)	234 (61.10%)	149 (38.90%)		426 (86.41%)	67 (13.59%)		482 (87.96%)	66 (12.04%)
Fourth (advanced)	254 (63.50%)	146 (36.50%)		451 (89.13%)	55 (10.87%)		568 (94.20%)	35 (5.80%)
Education			0.422			0.125			0.31
Elementary school graduate	117 (67.24%)	57 (32.76%)		189 (86.30%)	30 (13.70%)		209 (90.09%)	23 (9.91%)
Middle school graduate	78 (61.42%)	49 (38.58%)		141 (83.43%)	28 (16.57%)		123 (86.62%)	19 (13.38%)
High school graduate	277 (60.22%)	183 (39.78%)		468 (82.83%)	97 (17.17%)		557 (87.99%)	76 (12.01%)
College graduate	391 (62.96%)	230 (37.04%)		746 (87.15%)	110 (12.85%)		920 (90.37%)	98 ( 9.63%)
Marital status			0.286			0.054			0.162
Single	174 (59.59%)	118 (40.41%)		291 (81.97%)	64 (18.03%)		381 (87.39%)	55 (12.61%)
Married	689 (63.21%)	401 (36.79%)		1253 (86.18%)	201 (13.82%)		1428 (89.87%)	161 (10.13%)
Working hours			<0.001			<0.001			<0.001
Mean (SD)	36.68 (16.91)	41.84 (16.03)	t-test	37.38 (15.84)	41.63 (15.10)	t-test	36.44 (14.98)	42.24 (13.24)	t-test
Does shift work			0.007			0.094			0.592
No	735 (64.08%)	412 (35.92%)		1285 (84.71%)	232 (15.29%)		1513 (89.53%)	177 (10.47%)
Yes	128 (54.47%)	107 (45.53%)		259 (88.70%)	33 (11.30%)		296 (88.36%)	39 (11.64%)
BMI			0.207			0.007			0.002
1	46 (70.77%)	19 (29.23%)		73 (92.41%)	6 (7.59%)		63 (91.30%)	6 (8.70%)
2	397 (62.92%)	234 (37.08%)		641 (86.74%)	98 (13.26%)		772 (91.69%)	70 (8.31%)
3	183 (58.28%)	131 (41.72%)		354 (86.98%)	53 (13.02%)		431 (89.79%)	49 (10.21%)
4	237 (63.71%)	135 (36.29%)		476 (81.51%)	108 (18.49%)		543 (85.65%)	91 (14.35%)
Occupation			0.051			<0.001			<0.001
White-collar	442 (64.62%)	242 (35.38%)		773 (88.85%)	97 (11.15%)		936 (91.94%)	82 ( 8.06%)
Pink-collar	135 (55.79%)	107 (44.21%)		283 (85.24%)	49 (14.76%)		356 (90.13%)	39 ( 9.87%)
Blue-collar	286 (62.72%)	170 (37.28%)		488 (80.40%)	119 (19.60%)		517 (84.48%)	95 (15.52%)
Strength exercise			0.016			0.403			0.153
No	668 (64.29%)	371 (35.71%)		1182 (85.78%)	196 (14.22%)		1335 (89.96%)	149 (10.04%)
Yes	195 (56.85%)	148 (43.15%)		362 (83.99%)	69 (16.01%)		474 (87.62%)	67 (12.38%)
Monthly drink			<0.001			<0.001			0.086
No	419 (70.07%)	179 (29.93%)		687 (88.76%)	87 (11.24%)		811 (90.72%)	83 (9.28%)
Yes	444 (56.63%)	340 (43.37%)		857 (82.80%)	178 (17.20%)		998 (88.24%)	133 (11.76%)
High-risk drink			0.006			<0.001			0.001
No	798 (63.64%)	456 (36.36%)		1426 (86.53%)	222 (13.47%)		1672 (90.04%)	185 (9.96%)
Yes	65 (50.78%)	63 (49.22%)		118 (73.29%)	43 (26.71%)		137 (81.55%)	31 (18.45%)
